# Supplementary material for: Revealing the diagnostic value and immune infiltration of senescence-related genes in endometriosis: a combined single-cell and machine learning analysis
Source: Front Pharmacol. 2023 Oct 3;14:1259467. doi: 10.3389/fphar.2023.1259467 (PMC10583561; doi:10.3389/fphar.2023.1259467)
Supplement: Supplementary file 2 [file Table1.XLSX]

## Sheet: Sheet1
Training dataset	Validation dataset
GSE12768（A total of 4 samples, 2 eutopic endometrium, 2 ectopic endometrium）	GSE7305（A total of 20 samples, 10 eutopic endometrium, 10 ectopic endometrium）
GSE11691(（A total of 18 samples, 9 eutopic endometrium, 9 ectopic endometrium）
